# Supplementary material for: Vaccinia virus hijacks ESCRT-mediated multivesicular body formation for virus egress
Source: Life Sci Alliance. 2021 Jun 18;4(8):e202000910. doi: 10.26508/lsa.202000910 (PMC8321658; doi:10.26508/lsa.202000910)
Supplement: Supplementary file 2 [file LSA-2020-00910_TableS2.xlsx]

## Sheet: siRNAs
siRNAs purchased from Horizon Discovery
ON-TARGETplus Human, SMARTPool
Target protein	Entrezgene	Catalog Number
TSG101	7251	L-003549-00-0005
Alix (PDCD6IP)	10015	L-004233-00-0005
VPS4A	27183	L-013092-00-0005
VPS4B	9525	L-013119-00-0005
CHMP1A	5119	L-010339-00-0005
CHMP1B	57132	L-004698-00-0005
CHMP2B	25978	L-004700-01-0005
CHMP3	51652	L-004696-00-0005
CHMP4A	29082	L-020698-01-0005
CHMP4B	128866	L-018075-01-0005
CHMP4C	92421	L-015932-01-0005
CHMP5	51510	L-004697-01-0005
CHMP6	79643	L-005060-01-0005
Table S2. siRNAs and RT-qPCRs used throughout the manuscript. Tab 1 lists the siRNAs (protein name, eEntrez ID, and catalog number) purchased from Horizon Discovery for follow- up studies. Tab 2 list ofs qPRC primer pairs (product name, code, and sequences) purchased from Origene and used for RT-qPCR confirmation of mRNA depletion throughout this study.

## Sheet: RT primers
qPCR Primer Pairs ordered from OriGene
Product name	Product code	Forward Sequence	Reverse Sequence
VPS4A Human qPCR Primer Pair (NM_013245)	HP210418	GCCAGTCAAAGAGAACCAGAGTG	ACGTCGTTCCACCGTATGTTGG
VPS4B Human qPCR Primer Pair (NM_004869)	HP208124	GGTTCTGGATTCTGCCATTAGGC	CCGAAAGTCTGCTTCCGTGAGA
CHMP4A Human qPCR Primer Pair (NM_014169)	HP210677	GGAGCAGAAGATTCAACAGGAGC	CGCTGAAACTCCAGGGTGGATA
CHMP4B Human qPCR Primer Pair (NM_176812)	HP218695	ACCAACACCGAGGTGCTCAAGA	CTGCAAGTTCTTGCTGGTCAGC
CHMP4C Human qPCR Primer Pair (BC014321)	HP223394	AGACTGAGGAGATGCTGGGCAA	TAGTGCCTGTAATGCAGCTCGC
CHMP5 Human qPCR Primer Pair (NM_016410)	HP212176	CCAAGAAGCACTGAGTCGCAGT	GGAATTGCAGGTGCAGATGCTG
CHMP6 Human qPCR Primer Pair (NM_024591)	HP214880	GACAAGCTGAGGCAGTACCAGA	CTGCTCCTGGTATCGCTTCTTC
TSG101 Human qPCR Primer Pair (NM_006292)	HP209263	TTCTCAGCCTCCTGTGACCACT	CCATTTCCTCCTTCATCCGCCA
ALIX (PDCD6IP) Human qPCR Primer Pair (NM_013374)	HP210519	GCTCAGATGAGAGAAGCCACCA	AGTCTGGATGCCTCCCTGTTCA
